# Supplementary material for: Down-Selection and Outdoor Evaluation of Novel, Halotolerant Algal Strains for Winter Cultivation
Source: Front Plant Sci. 2018 Oct 29;9:1513. doi: 10.3389/fpls.2018.01513 (PMC6232915; doi:10.3389/fpls.2018.01513)
Supplement: TABLE S1 — Algal down-selection criteria. [file Table_1.XLSX]

## Sheet: Supplemental Table 1
											% Total FAME
Strain ID	Average % ash	Standard Deviation % ash	Average AFDW (g/L/day)	Standard Deviation AFDW (g/L/day)	Average FAME % AFDW	Standard Deviation FAME % AFDW	Average Carbohydrates % AFDW	Standard Deviation Carbohydrates % AFDW	Average Peak Doubling Time (hrs)	Standard Deviation Peak Doubling Time (hrs)	Average C8:0	Standard Deviation C8:0	Average C10:0	Standard Deviation C10:0	Average C12:0	Standard Deviation C12:0	Average C14:0	Standard Deviation C14:0	Average C14:1	Standard Deviation C14:1	Average C15:0	Standard Deviation C15:0	Average C16:0	Standard Deviation C16:0	Average C16:1n11	Standard Deviation C16:1n11	Average C16:1n9	Standard Deviation C16:1n9	Average C16:1n7	Standard Deviation C16:1n7	Average C16:1n6	Standard Deviation C16:1n6	Average C16:1n5	Standard Deviation C16:1n5	Average C16 unknown1	Standard Deviation C16 unknown1	Average C16:2	Standard Deviation C16:2	Average C17:0	Standard Deviation C17:0	Average C16:3	Standard Deviation C16:3	Average C17:1	Standard Deviation C17:1	Average C16:4	Standard Deviation C16:4	Average C18	Standard Deviation C18	Average C18:1n9
64A-E11	10.9139	1.17361	0.110336	0.0003101	33.7844	9.06129	21.3062	4.15013	35.0568	3.77745	0	0	0.0871626	0.0035928	0.0210063	0.0236896	0.148114	0.0483661	0.0223796	0.0316495	0.0324416	0.0458794	14.9262	0.922923	0.0580414	0.0352568	1.51217	0.0632719	0.525083	0.0204128	0.0368204	0.052072	0.0385357	0.0544976	0.142951	0.026336	1.1911	0.180283	0.0580248	0.0463784	3.07587	4.10516	0	0	1.68567	0.594591	0.716289	0.0338386	46.1891
61A-B12	13.2904	1.40759	0.0858932	0.00148955	22.1529	0.285164	21.8429	9.67421	73.8425	0.188934	0.0236082	0.0333871	0.0908578	0.074596	1.07186	1.40795	0.390516	0.0518894	0.0654191	0.035244	0.502752	0.00208214	27.0401	0.913541	0.103604	0.146518	2.43197	0.110822	0.647221	0.0750828	0.124306	0.0196575	0.10975	0.0699299	1.5834	0.274222	1.03042	0.132833	1.52739	0.353758	6.70574	1.42978	0	0	1.69571	2.39809	1.72606	0.0291972	22.8564
30-F7	16.6335	0.138653	0.0781282	0.00417825	22.9768	2.70306	21.0916	7.95106	71.8743	8.57116	0.0233568	0.0330315	0.0972375	0.0794217	0.97564	1.24927	0.410495	0.154006	0.0469525	0.0664009	0.468542	0.137113	25.071	2.27663	0.148933	0.210624	2.12791	0.433029	0.724334	0.0272379	0.11935	0.0389173	0.118251	0.079165	1.19463	0.331728	1.01926	0.224753	1.33407	0.0520282	6.36051	1.35607	0	0	2.08575	2.94969	1.69718	0.00896712	26.4495
18-A1	13.6314	0.925331	0.0841632	0.00470066	22.5408	2.48004	21.6621	8.4179	52.1481	15.2374	0	0	0.0668164	0.0944927	0.926912	1.22406	0.304215	0.124102	0.0622041	0.00753182	0.580241	0.0548008	27.6612	2.64701	0.083752	0.118443	2.55973	0.44907	0.620133	0.0207711	0.106862	0.000640296	0.0966801	0.027089	1.3424	0.198193	0.944818	0.0668515	1.98817	0.536853	6.56541	0.779665	0	0	1.73435	2.45274	2.25062	0.63854	21.8445
48F-E7	16.6817	2.57705	0.101815	0.00539667	23.095	7.93941	12.7618	2.38285	42.4491	6.12912	0	0	0.130706	0.076443	0	0	0.098297	0.0557911	0.0944834	0.13362	0.0876179	0.0851302	13.0886	1.2627	0.0162335	0.0229577	0.49148	0.0189961	0.733903	0.136141	0	0	0	0	0.988019	0.285113	1.74663	0.190574	0.0647358	0.0345083	0.2876	0.121502	0	0	0	0	0.808729	0.0134853	51.5154
66A-G8	10.3851	1.01803	0.14813	0.00618856	34.4762	4.67554	25.2116	5.35024	34.4587	5.54589	0	0	0.0767506	0.0131509	0.01827	0.017317	0.11736	0.036708	0.0135483	0.0234664	0.0350612	0.0338877	14.5364	1.07431	0.0625025	0.0336054	1.32663	0.0872096	0.290664	0.0375739	0.0361643	0.0332671	0.0304341	0.031073	0.078528	0.0495883	1.29963	0.291585	0.0834408	0.0317554	4.17927	3.49016	0	0	1.5037	0.295976	0.75278	0.0575484	45.6689
14-F2	10.5598	1.22765	0.147572	0.00666966	34.452	5.28647	24.4234	3.3051	31.3492	8.66348	0	0	0.0775626	0.00481653	0.0189077	0.0186708	0.122904	0.0419086	0.0150685	0.0260994	0.0370819	0.0350807	14.3964	1.02753	0.0726467	0.0431793	1.33453	0.0731375	0.286935	0.0495365	0.0386947	0.0361227	0.0340356	0.0347281	0.114475	0.0348366	1.34963	0.317184	0.0910343	0.0299859	4.23749	3.53707	0	0	1.52436	0.35371	0.774039	0.0553784	45.7299
33-G5	12.785	3.25434	0.109327	0.00742433	28.209	4.7438	18.194	8.1089	34.7342	0.0648968	0	0	0.127769	0.0266686	0.0221825	0.0313707	0.117798	0.0770225	0.0339509	0.0480138	0.058624	0.0506235	12.5746	0.567819	0.10696	0.0295256	0.574232	0.11292	0.816861	0.0587778	0.0444	0.0627911	0.0605862	0.0856818	0.949579	0.0301026	1.84092	0.27851	0.0924896	0.0535629	3.57543	4.75411	0	0	0	0	0.906722	0.1619	50.7348
53C-A10	17.5697	0.728916	0.0874941	0.008035	20.3174	11.0167	11.3302	5.38967	47.8581	5.10362	0.0338448	0.0478638	0.168745	0.142987	0.810136	1.14571	0.142016	0.0225316	0.125287	0.177183	0.109205	0.0350169	13.878	2.26219	0	0	0.546062	0.0561246	0.714141	0.0937615	0	0	0.0396039	0.0560084	1.08206	0.892849	1.50721	0.704969	0.0973577	0.0160612	3.67336	4.59886	0	0	0	0	0.781588	0.056065	48.373
61A-B10	21.3082	1.60195	0.0681231	0.0080441	11.9275	8.49227	32.0551	20.1002	37.8238	14.0344	0	0	0.171312	0.0752207	0.0384412	0.054364	0.434963	0.0581638	0.09193	0.130009	0.155203	0.0188028	23.3762	0.000518356	0.132467	0.187336	1.61198	1.47021	0.593024	0.0775747	0.0839322	0.118698	0.0710898	0.100536	1.65797	1.92662	1.08481	0.345114	0.771458	0.0233064	1.4	1.97989	0	0	14.9086	7.13919	0.520981	0.139878	10.9938
33-E9	12.1828	1.88359	0.126492	0.00818005	36.2426	3.96208	16.4505	5.28126	39.5261	4.82281	0	0	0.0872628	0.0205307	0.0184053	0.0194455	0.105137	0.0478655	0.0169893	0.0294263	0.0565619	0.0288865	11.2512	0.817355	0.106164	0.0374598	0.601815	0.108019	0.911584	0.0530515	0.0369924	0.0364506	0.0473751	0.0490254	0.768668	0.0209452	1.59119	0.198103	0.0880295	0.032044	4.61348	3.90167	0	0	0	0	0.889786	0.110586	53.765
15-G1	17.1255	0.183038	0.0860647	0.00829033	19.8095	10.9562	12.4152	4.09604	44.3198	4.45094	0.0604776	0.0855282	0.1545	0.109882	0.778792	1.10138	0.150521	0.0362118	0.132963	0.188037	0.109719	0.0200897	14.4079	1.78469	0	0	0.618765	0.0458814	0.715772	0.131999	0	0	0.0379434	0.0536601	1.16687	0.943704	1.47538	0.753023	0.10238	0.00629495	3.57919	4.42409	0	0	0	0	0.810424	0.0663502	47.1053
52K-D9	15.9267	1.42214	0.105557	0.00997394	29.0267	9.26146	13.2424	3.62006	43.933	5.61422	0.00868624	0.0173725	0.0990434	0.0726028	0.377213	0.743546	0.105116	0.0283871	0.0492988	0.0985976	0.0707819	0.0389377	12.2296	1.40471	0.0364838	0.0489522	0.508127	0.0624164	0.846465	0.149222	0.0247595	0.0301853	0.0739149	0.118939	0.815424	0.344762	1.50643	0.446001	0.077717	0.0224734	3.75457	4.00804	0	0	0	0	0.807654	0.0313964	52.297
9-A2	16.4366	2.15378	0.0922731	0.0100007	16.8909	8.9436	13.9912	2.93676	50.5638	7.44057	0	0	0.187034	0.221181	0.318717	0.552033	2.13264	0.2504	0.172635	0.299013	0.180319	0.0611132	15.6691	1.73194	0.0900306	0.155938	0.417804	0.168337	0.177819	0.0953549	0	0	0.0151408	0.0262247	0.871508	0.785149	0.5842	0.540953	0.0161782	0.0280215	1.44308	2.46012	0	0	0	0	0.374231	0.0794893	32.2689
48F-E10	14.508	3.39967	0.116213	0.0111538	28.7751	9.48408	15.5967	2.00288	42.1906	7.16335	0	0	0.103565	0.0597643	0.005406	0.00936346	0.0975645	0.0320533	0.0587594	0.101774	0.0704434	0.0563242	12.0643	1.55927	0.0548243	0.0508479	0.496889	0.0678185	0.810135	0.154254	0.0121443	0.0210345	0.0137494	0.0238147	0.885774	0.199974	1.68926	0.420995	0.074943	0.0222319	2.67852	4.16712	0	0	0	0	0.832907	0.0251419	51.7648
61C-F7	15.6088	3.43719	0.0528837	0.0118884	14.4983	1.26135	11.2881	1.8315	46.938	21.3166	0.0572917	0.0186514	0.119898	0.0138974	0.00422798	0.00597927	0.127464	0.00486148	0.15185	0.00478754	0.158021	0.00830699	16.58	0.359915	0	0	0.837643	0.00811418	0.404364	0.00480303	0	0	0	0	1.9497	0.132711	0.769139	1.07611	0.106453	0.00704104	0.179245	0.0187638	0	0	0	0	0.592368	0.0200257	39.3445
64K-B11	16.8912	0.137549	0.0933877	0.0125674	23.7315	8.55072	12.8487	3.25958	44.384	3.4374	0.0387679	0.0548261	0.115616	0.0883286	0.758003	1.07198	0.130061	0.00579022	0.0960049	0.135771	0.103663	0.0258093	12.868	1.39682	0	0	0.543214	0.0479816	0.722578	0.0989909	0	0	0.0385144	0.0544676	0.856202	0.592162	1.45403	0.605389	0.0915903	0.00995823	3.48977	4.40924	0	0	0	0	0.784043	0.0286563	52.6397
28-B6	15.5697	2.52973	0.0984244	0.0125718	29.4666	3.43552	10.01	4.49766	45.1468	1.37394	0.0246317	0.0348344	0.0707462	0.0478348	0.698148	0.987331	0.093475	0.0434617	0	0	0.0584671	0.0357208	12.1018	0.810794	0.0239061	0.0338083	0.57885	0.0127966	0.852529	0.0751211	0.0328396	0.0464422	0	0	0.632466	0.310064	1.30013	0.432216	0.0653019	0.0245338	3.37684	4.48008	0	0	0	0	0.799753	0.0185126	57.2919
69J-G8	16.2415	3.44437	0.0655056	0.0125934	11.7973	5.44943	14.009	4.8893	38.2867	4.88186	0	0	0.233198	0.192397	0.0274679	0.0264696	0.196934	0.0951612	0.077816	0.110048	0.0853661	0.0483167	18.0792	3.09205	0	0	0.686698	0.0208404	0.509954	0.115067	0	0	0	0	2.30296	0.753053	1.57371	0.409512	0.0891723	0.00205088	0.0776388	0.109798	0	0	0	0	0.68563	0.0169207	30.5108
57F-H8	12.056	1.96485	0.140181	0.0127837	40.1115	3.5358	18.6263	1.3985	39.0489	9.09332	0	0	0.0868054	0.0220989	0.0229165	0.0100348	0.115971	0.040337	0.0232595	0.0328939	0.0653733	0.0188917	10.7652	0.667746	0.108618	0.0322285	0.593359	0.150587	0.947683	0.131562	0.0518226	0.0214688	0.064478	0.0294414	0.734609	0.0435826	1.56067	0.265713	0.0984225	0.0152401	6.55905	1.33978	0	0	0	0	0.899522	0.118974	52.9097
63A-D9	11.8508	0.328858	0.123999	0.0137072	33.6831	6.82529	23.0247	5.93697	34.9012	3.47733	0	0	0.103217	0.00728031	0.0210261	0.0297355	0.150615	0.0516794	0.0227772	0.0322118	0.0329628	0.0419454	14.4572	1.4447	0.0500203	0.049561	1.39069	0.00472163	0.507244	0.0333717	0.0350565	0.0495773	0.0365501	0.0516896	0.123484	0.0261323	1.11913	0.211184	0.0647931	0.0442542	3.08266	4.11117	0	0	1.57567	0.49591	0.708156	0.0567815	47.354
12B-H2	14.0603	2.784	0.117133	0.015202	29.3212	9.53087	13.9293	2.20576	41.1552	7.98061	0	0	0.110751	0.0417697	0.00421242	0.00729612	0.0974968	0.0301056	0.0544535	0.0943162	0.0742488	0.0592361	12.0763	1.2368	0.0453041	0.0464235	0.499621	0.0508695	0.845018	0.194792	0.012386	0.0214532	0.0148531	0.0257264	0.855085	0.148709	1.59781	0.232365	0.0790215	0.0177659	2.60929	4.03124	0	0	0	0	0.792701	0.0761823	52.0816
31-C9	13.8934	2.08975	0.110998	0.0157362	29.6883	9.51508	14.2958	2.01682	42.3049	3.51705	0.00775405	0.0155081	0.103156	0.073377	0.392309	0.775432	0.0919934	0.0242679	0.0420869	0.0841738	0.0705074	0.0431772	11.9612	1.3188	0.0327754	0.0442643	0.554772	0.0583041	0.856235	0.131385	0.0222798	0.0266718	0.0106649	0.0213297	0.786866	0.307793	1.58761	0.36102	0.0763073	0.0236707	3.64042	3.89379	0	0	0	0	0.812571	0.0379093	53.3987
29-H4	14.0833	2.06236	0.109528	0.015955	28.8616	8.21815	13.5261	2.81531	42.3276	4.85347	0.0160415	0.032083	0.0959661	0.0640214	0.336685	0.663474	0.109166	0.0379377	0.0485527	0.0971054	0.073089	0.0492252	12.2184	1.2742	0.0403211	0.0505039	0.538372	0.0875883	0.816826	0.150851	0.0252102	0.0306667	0.0111623	0.0223247	0.794043	0.28613	1.51325	0.415101	0.0754932	0.0234046	3.7031	3.98426	0	0	0	0	0.809771	0.0166468	52.9184
1-A4	13.6422	0.0954713	0.0844488	0.0164347	23.7536	8.05094	18.8689	8.16173	48.0887	0	0	0	0.127311	0.0173738	0.0328191	0.0464132	0.31981	0.0824033	0.0325926	0.0460929	0.408637	0.133133	26.4542	1.63192	0.169196	0.0310181	2.22247	0.166647	0.684645	0.0321291	0.0567125	0.0802036	0.0662916	0.0937505	1.61533	0.107202	0.880923	0.165527	1.28931	0.508906	3.84093	3.50111	0	0	3.79679	1.51342	1.58877	0.411981	21.5529
4-C12	11.2593	0.832224	0.12198	0.0173997	39.632	6.8955	15.5185	2.51387	37.7504	10.4011	0	0	0.0703066	0.0124781	0.0135235	0.0121801	0.0872114	0.0266988	0.0100515	0.0174097	0.0435914	0.0202341	10.8747	0.554089	0.0897664	0.0448076	0.580439	0.141856	0.546861	0.126329	0.0286485	0.0257575	0.0321813	0.0282967	0.529486	0.0708163	1.44858	0.329558	0.105387	0.025358	5.67736	4.79783	0	0	0	0	1.26241	0.163914	53.303
29-D10	15.9981	3.32407	0.103008	0.0174177	27.0884	12.9103	14.7236	2.64277	46.7386	4.71272	0.0195095	0.0337914	0.129186	0.119014	0.511471	0.870843	0.126685	0.0361747	0.0859448	0.148861	0.0844296	0.0326909	12.6613	2.63104	0.0463427	0.0802679	0.513677	0.0940209	0.765229	0.142405	0.0326936	0.0309592	0.0146505	0.0253754	1.00449	0.711102	1.45662	0.480159	0.0917858	0.0168798	4.9901	3.96562	0	0	0	0	0.79791	0.0330451	49.3273
33-D1	13.9745	2.09026	0.104095	0.0185391	31.0662	4.9864	13.6084	3.99233	41.5876	3.734	0.0282078	0.0488574	0.0729783	0.0153077	0.547687	0.933608	0.0937193	0.0393655	0	0	0.0518478	0.0301933	11.6842	1.05836	0.0663389	0.0656229	0.540904	0.0932869	0.81453	0.0452123	0.0372596	0.0385926	0.100379	0.140636	0.68139	0.201276	1.38583	0.346111	0.0754008	0.0184095	4.90299	4.10246	0	0	0	0	0.829061	0.0321787	54.1836
51K-G8	13.9295	2.25603	0.105031	0.0186713	27.7693	10.0418	14.575	3.41755	42.5116	5.90937	0.0149321	0.0298643	0.108782	0.0798832	0.361304	0.71226	0.104965	0.0421058	0.0636457	0.127291	0.0612349	0.0478105	12.3067	2.03474	0.0368563	0.0485651	0.519796	0.0524894	0.766839	0.105553	0.00936994	0.0187399	0.0266997	0.0312995	0.902492	0.52645	1.47991	0.450664	0.0799476	0.023422	3.69456	3.94062	0	0	0	0	0.810797	0.00765294	51.7323
6-H7	20.1073	9.01548	0.0559027	0.0199688	14.2183	7.49329	20.1865	0	79.6278	30.7692	0.0241032	0.0340871	0.1985	0.280721	1.15811	1.49255	0.480002	0.00622659	0.217718	0.235048	0.445128	0.220742	27.2346	3.35001	0	0	2.92192	0.139902	0.858464	0.198768	0.0569137	0.0804881	0.10746	0.0101755	1.57491	0.540975	1.27233	0.317841	1.34146	1.31025	4.03217	4.54007	0	0	5.27384	7.45833	1.84555	1.2175	13.3969
15-F12	17.9862	4.43056	0.0998423	0.0206957	27.4016	9.81224	14.3603	3.90814	42.3638	6.52305	0.0464297	0.0804186	0.104415	0.0498966	0.482444	0.821753	0.133568	0.0364283	0.0662657	0.114776	0.0981755	0.0407817	12.6724	1.90119	0.0331188	0.0573634	0.553422	0.0665423	0.768069	0.126347	0.0450946	0.0505453	0.0149336	0.0258658	0.852678	0.406346	1.47297	0.510848	0.099003	0.0132627	4.92951	3.9641	0	0	0	0	0.794172	0.0622944	50.8205
32-B12	14.2887	2.03477	0.108721	0.0207033	26.733	9.55849	15.6335	2.36433	42.8457	3.00949	0	0	0.138322	0.0378998	0.0154886	0.0138048	0.10107	0.0274899	0	0	0.0535528	0.00596394	12.7433	2.13295	0.0547654	0.0491021	0.577363	0.116224	0.867953	0.0282149	0.0126011	0.0218257	0.034601	0.0310798	1.08095	0.267261	1.57348	0.288119	0.0880458	0.0225607	2.48798	4.09277	0	0	0	0	0.833327	0.0440358	50.8568
71A-B11	17.3302	2.37311	0.0833712	0.022455	15.9743	10.5579	19.596	9.70377	41.2324	6.52201	0	0	0.246962	0.0959546	0.0299607	0.0423709	1.97114	0.153904	0	0	0.183582	0.0677992	15.8126	3.84501	0.373592	0.0236765	0.607484	0.134929	0.171584	0.112326	0.0513291	0.0725904	0.0512003	0.0724082	0.78129	0.559644	0.585505	0.090397	0.0538867	0.0762073	2.29716	3.24868	0	0	0	0	0.311488	0.184618	31.0522
61A-B11	23.2511	7.83859	0.0402504	0.0235236	12.717	0	17.0119	0	59.0447	2.07135	0	0	0	0	3.09836	0	0.437242	0	0	0	0.389905	0	25.1218	0	0	0	3.2127	0	0.74897	0	0.124358	0	0.62022	0	1.05372	0	1.33345	0	0.83058	0	5.18058	0	0	0	0	0	1.78522	0	10.0219
28-E9	15.3776	2.81506	0.108018	0.0240686	29.262	10.5061	12.3477	5.11488	43.0786	3.76562	0.0229431	0.0397387	0.100783	0.0782382	0.485944	0.827721	0.11772	0.0242521	0.0619504	0.107301	0.0896117	0.0406714	11.9233	1.58402	0.041829	0.07245	0.540022	0.0897361	0.742489	0.124473	0.0119262	0.0206569	0.0556266	0.0179507	0.813221	0.394582	1.48631	0.505211	0.0884877	0.00478647	4.86788	3.92849	0	0	0	0	0.817574	0.0516927	52.418
29-H8	13.5598	2.3061	0.10999	0.024304	26.7877	10.4399	15.751	3.42878	39.5503	6.86305	0	0	0.121117	0.0422274	0.01119	0.0100804	0.101271	0.0338788	0	0	0.0453564	0.0244836	13.4066	2.57671	0.0509854	0.0473695	0.516633	0.121366	0.942933	0.0269224	0.0117746	0.0203942	0.0336793	0.0303662	1.03438	0.239097	1.68047	0.346993	0.0746384	0.0359363	2.49618	4.13697	0	0	0	0	0.806158	0.0349097	49.063
19-E10	15.1164	2.97015	0.111395	0.0249792	27.5718	15.7493	20.5601	2.58587	39.8088	5.65629	0	0	0.177386	0.139933	0.0311568	0.0112756	0.151653	0.055097	0.0195501	0.0338618	0.0778767	0.021152	13.3184	4.15246	0.07693	0.0674173	0.575107	0.118177	0.757813	0.175767	0.0383689	0.0390722	0.0653733	0.0287224	1.35194	0.969845	1.65833	0.282577	0.0744177	0.0678195	4.4759	3.9728	0	0	0	0	0.897805	0.158704	44.5702
30-F8	15.268	3.52217	0.101883	0.0255859	27.4352	11.7098	14.2454	3.72019	42.972	6.30367	0.0276834	0.0479491	0.0970947	0.0628085	0.539964	0.91848	0.124853	0.0322738	0.0759247	0.131505	0.0917772	0.0457709	12.2458	2.0082	0.0404085	0.0699896	0.553414	0.0952679	0.760691	0.18718	0.0379992	0.0400852	0.013409	0.023225	0.927566	0.58204	1.53951	0.635915	0.0915805	0.00770115	4.86078	3.88893	0	0	0	0	0.801327	0.0375569	50.1931
69J-G10	14.0927	2.67185	0.118791	0.0255964	30.7188	15.106	17.463	1.74421	43.2025	7.09523	0	0	0.130989	0.0652584	0.0179069	0.0164324	0.130694	0.0334771	0.0988386	0.136848	0.0965291	0.0583081	11.9424	3.09716	0.0699748	0.0606307	0.51938	0.124705	0.849837	0.206554	0.032782	0.0307198	0.0440215	0.0396519	1.05872	0.523548	1.68324	0.350294	0.108113	0.0122867	4.59334	3.76491	0	0	0	0	0.923114	0.0716911	48.8727
46A-B3	14.4728	0.657593	0.0722778	0.0272225	17.8727	5.30035	11.0715	1.27736	43.1794	11.2453	0.0235216	0.0332646	0.141463	0.0236802	0.0065195	0.00921997	0.115155	0.0587882	0.070184	0.0992551	0.114198	0.131752	16.8144	3.31269	0.0501793	0.0709642	0.75487	0.255936	0.670751	0.410689	0	0	0	0	1.48382	0.573767	1.68882	0.100291	0.077119	0.0370538	0.197515	0.0323748	0	0	0	0	0.620107	0.141218	42.8148
57F-H9	16.5669	6.11222	0.0729356	0.0277531	18.8254	18.7931	26.0644	6.61985	65.3582	18.4355	0.115696	0.163619	0.0535749	0.0757663	0.170915	0.184904	1.18454	0.274558	0	0	0.222687	0.0475138	26.5592	2.76824	0.0840689	0.118891	0.432075	0.368549	30.7614	38.1813	0.102637	0.145151	0.109338	0.154627	1.37074	1.662	0.465134	0.255778	0.19734	0.14046	0.719418	1.01741	0	0	0	0	0.799964	0.567938	3.52608
49F-C7	14.1598	4.24886	0.112548	0.0279612	36.2042	4.90515	12.7504	5.79006	43.549	1.40575	0.0197051	0.0278673	0.0562858	0.0267645	0.804542	1.11987	0.100311	0.0203569	0	0	0.0637458	0.0224148	10.9005	0.498812	0.0455961	0.0644826	0.489947	0.0676577	0.913923	0.0177797	0.046894	0.0172712	0.15367	0.158154	0.571699	0.265842	1.14621	0.2458	0.0816118	0.015266	6.9991	0.584286	0	0	0	0	0.833035	0.0246296	55.4852
52I-A8	13.4223	3.04067	0.122194	0.0290844	31.6592	16.0341	18.5556	1.15451	42.3521	17.2411	0	0	0.131912	0.0923119	0.0192716	0.00678358	0.12663	0.0398242	0.0118075	0.0204511	0.06563	0.0114548	12.6027	3.35694	0.076949	0.0696698	0.569378	0.113295	0.864283	0.0754233	0.0301458	0.0278839	0.0509788	0.015555	1.10334	0.672463	1.60672	0.311713	0.109164	0.0218841	4.53947	4.05057	0	0	0	0	0.858168	0.110353	48.3895
58C-D11	14.5932	2.08037	0.122415	0.0291941	30.5324	18.0844	16.8014	4.32725	41.3142	7.75064	0	0	0.130791	0.053293	0.0135344	0.0191406	0.128028	0.00738408	0.107485	0.0962942	0.105148	0.0538008	12.0535	2.29273	0.0373628	0.052839	0.597358	0.0465167	0.732714	0.170378	0.0274044	0.0387557	0.0355366	0.0502564	0.95764	0.390832	1.84918	0.249849	0.109391	0.0124673	3.15409	3.9391	0	0	0	0	0.882644	0.160649	51.3035
29-D4	24.7031	14.1059	0.0407483	0.0296818	10.2928	7.01353	10.669	0	51.9867	23.3462	0.0276507	0.039104	0.27246	0.218666	0.00706094	0.00998567	0.282386	0.213054	0.0834221	0.117977	0.0902154	0.127584	18.6785	3.74285	0	0	0.87482	0.0133818	0.594639	0.290165	0	0	0	0	3.32884	2.14022	1.86689	0.171032	0.0549554	0.0777187	0.0818324	0.115728	0	0	0	0	0.709819	0.15048	24.7457
14-D7	23.1527	0.773494	0.0439567	0.0304605	6.24524	1.5605	17.7577	14.956	23.359	0.861951	0	0	0	0.14254	0.0451176	0.0586932	0.173774	0.173235	0	0	0	0	17.0607	6.60123	0.738483	0.126283	0.441271	0.0110291	0.203302	0.166166	0	0.184731	0	0	3.1207	1.42549	0.415828	1.83649	0	0.687185	3.75433	1.76868	0	0	16.8074	4.56757	0.322791	0.451677	8.52721
29-F1	14.5556	1.97666	0.0865668	0.0312565	21.3978	8.50304	11.0695	1.55321	36.554	5.28655	0.0205312	0.0290355	0.101645	0.0192396	0	0	0.0982991	0.0521125	0.0691553	0.0978004	0.106444	0.108949	14.4659	2.78018	0.0295706	0.0418191	0.698359	0.172371	0.546518	0.329844	0	0	0	0	1.28964	0.648559	1.81245	0.0232895	0.0787459	0.0418491	0.193546	0.0206743	0	0	0	0	0.707102	0.164622	46.8616
46B-D3	13.2636	3.11361	0.105355	0.031765	17.4077	8.30753	27.7599	2.8556	43.1519	4.23034	0	0	0.159032	0.0846453	0.0219524	0.0194305	0.384901	0.117652	0	0	0.0829133	0.0603853	22.1118	2.70721	0.183839	0.258954	1.52979	0.0726504	0.179096	0.132073	0.0323133	0.0559683	0.0321093	0.055615	0.68451	0.460198	1.69848	0.264412	0.159679	0.150379	1.28324	2.12516	0	0	7.40066	2.39231	1.14774	0.186963	29.3022
29-B11	14.3716	3.30196	0.122015	0.0326041	37.1889	6.8222	15.6772	5.7126	39.5934	7.22469	0.028585	0.0495106	0.0702807	0.0143612	0.563777	0.928888	0.115919	0.0212509	0.0149654	0.0259208	0.0712904	0.0185346	11.0684	0.877203	0.0794269	0.070994	0.567425	0.124885	0.86543	0.058752	0.0337203	0.0323924	0.072378	0.0248937	0.623845	0.173426	1.34852	0.329669	0.0978067	0.0233461	6.63612	0.970267	0	0	0	0	0.900832	0.103777	54.9306
9-B3	41.9329	6.47536	0.0390933	0.0345473	9.26376	0	17.7519	0	35.5805	2.91402	0	0	0	0	0.788594	0	0.446623	0	0	0	0.18969	0	20.0556	0	0	0	0.547483	0	0.344707	0	0	0	0	0	1.25697	0	0.335562	0	0	0	3.48118	0	0	0	0	0	0.452855	0	27.4761
70F-B10	21.7504	5.14801	0.0637442	0.035216	6.40722	1.86208	23.1297	8.55586	50.1881	2.24585	0	0	0.0787587	0.111382	0.115359	0.163142	0.495285	0.145861	0.183075	0.258906	0	0	26.7046	1.2118	0	0	0.983388	0.140199	0.85077	0.387477	0	0	0.14191	0.200691	2.54096	1.60419	0.888432	0.156824	0.51069	0.207455	2.04595	2.89341	0	0	8.23695	11.6488	0.503572	0.0807689	6.25757
70F-D9	12.4238	0.905119	0.124074	0.0357919	33.8947	11.8551	16.62	3.28836	39.3063	7.44272	0	0	0.10642	0.0436277	0.0153368	0.0141142	0.100053	0.0230544	0.0132009	0.0228647	0.0488007	0.0243737	12.1167	2.41795	0.108518	0.031073	0.576319	0.122444	0.937333	0.0600342	0.0314941	0.0295142	0.0404514	0.0394283	0.869888	0.234589	1.66939	0.33927	0.0821139	0.036052	4.48688	3.83829	0	0	0	0	0.868462	0.130407	51.2881
60C-E9	15.2557	3.33283	0.0807632	0.0359985	19.3992	16.8708	14.0443	1.72941	43.5255	4.36659	0	0	0.17045	0.177196	0.0235276	0.00656335	0.153925	0.0827512	0.076831	0.133075	0.0339982	0.0315045	15.4645	4.32008	0.0418023	0.0724037	0.510889	0.132409	0.836352	0.320556	0.0109765	0.0190118	0.0103963	0.0180069	1.7947	1.17755	1.72434	0.62083	0.0922505	0.00601769	2.89803	4.91991	0	0	0	0	1.13058	0.2212	34.5301
29-B9	14.5704	1.59924	0.119083	0.0367283	36.9788	8.41048	17.7426	2.8957	38.8451	6.45169	0.0461048	0.0798559	0.0844447	0.0214684	0.521875	0.8648	0.123944	0.0321938	0.0124566	0.0215754	0.0705067	0.0223171	11.4205	1.46081	0.0708434	0.0629813	0.576462	0.0936917	0.868918	0.0730876	0.0582351	0.0235987	0.0434928	0.0441803	0.642428	0.129381	1.3517	0.312641	0.107731	0.0193898	6.67302	0.805471	0	0	0	0	0.91851	0.0852775	54.3888
63A-D10	13.4898	1.39982	0.117945	0.0378728	32.0148	13.4451	17.6915	2.08405	39.6195	6.28666	0	0	0.113665	0.0126777	0.0187461	0.026511	0.109294	0.0483501	0.0237811	0.0336316	0.0493084	0.0436813	12.3928	2.06206	0.0790522	0.00581552	0.635257	0.0856207	0.878002	0.082728	0.0342492	0.0484357	0.0424178	0.0599879	0.867484	0.241744	1.65142	0.0578387	0.0830232	0.0491242	2.91339	3.82346	0	0	0	0	0.945401	0.20734	53.21
57E-C12	14.2074	2.0998	0.12298	0.039336	36.8568	8.47216	15.2891	5.89504	38.6195	4.71368	0.0324673	0.056235	0.0770983	0.0133537	0.549873	0.909909	0.120667	0.027141	0.0141525	0.0245128	0.0714936	0.0202239	11.1278	0.967243	0.0685134	0.0654638	0.568757	0.118578	0.872418	0.0828568	0.061795	0.0259092	0.142371	0.133952	0.635315	0.168333	1.31795	0.335926	0.0981056	0.0125379	6.79489	1.10425	0	0	0	0	0.878301	0.113901	54.2904
8-H1	17.1394	4.82803	0.102342	0.0438951	23.247	22.3969	19.3139	2.00898	38.6392	2.49478	0	0	0.282427	0.237831	0.0412105	0.00151244	0.216757	0.0611177	0.0332907	0.0470802	0.043867	0.0620373	15.9027	5.74582	0.0614655	0.0869254	0.748406	0.0488249	0.705545	0.388629	0.0388402	0.0549283	0.0836342	0.0207343	2.01578	1.78069	1.96491	0.205073	0.114211	0.0131491	3.03861	4.29724	0	0	0	0	0.899457	0.226935	35.4502
67A-H7	23.9903	1.68	0.0640112	0.0555593	12.9828	9.90479	39.3486	0	55.5156	20.5245	0	0	0.321226	0.239298	0.0383318	0.0542093	0.429305	0.17016	0.353864	0.36702	0.380015	0.0128654	22.8115	4.71251	0.118531	0.167628	3.12333	0.585477	0.950839	0.310532	0.0720341	0.101872	0.0652822	0.092323	4.1876	1.8298	1.38312	0.496677	0.43766	0.618944	3.22385	4.55921	0	0	8.90186	7.90352	1.11959	0.68652	11.2664
29-A6	16.6826	7.79383	0.107948	0.0602573	28.9863	20.6301	17.8653	2.47571	41.1534	9.1296	0	0	0.162065	0.128798	0.0483762	0.0402588	0.175289	0.11319	0.0144816	0.0250828	0.0425988	0.0382315	13.7424	5.48234	0.0580384	0.05086	0.635758	0.148332	0.78483	0.210646	0.033471	0.0314448	0.12415	0.109666	2.07951	2.38049	1.72685	0.34255	0.103963	0.0152104	4.35933	3.86325	0	0	0	0	0.802285	0.251757	38.7913
29-D6	15.7924	6.69115	0.1059	0.0609788	29.6414	21.1677	18.3494	2.28489	43.5729	10.9363	0	0	0.159997	0.131714	0.0153468	0.0149521	0.17876	0.119651	0.0144706	0.0250638	0.0753521	0.0226817	14.0578	5.69786	0.0676881	0.0634673	0.639154	0.158125	0.853825	0.23219	0.0323398	0.0305351	0.0411093	0.0402342	2.01535	2.25201	1.71313	0.329384	0.0679938	0.059224	4.37031	3.87821	0	0	0	0	0.814631	0.190122	39.2062
14-H3	17.5233	8.0682	0.0872753	0.0668783	22.7326	23.512	20.4799	0	51.0855	23.6787	0	0	0.213481	0.14986	0.0171168	0.0242068	0.203159	0.0916644	0.024654	0.034866	0.0397138	0.0561638	15.2482	5.85023	0.0476612	0.0674031	0.695868	0.0065076	0.65038	0.269419	0.0339599	0.0480265	0.041234	0.0583136	2.46803	2.46672	1.76647	0.21946	0.130927	0.0216487	3.14917	4.4536	0	0	0	0	0.795652	0.295705	32.2124
29-C1	20.787	12.8601	0.0844641	0.0801979	23.2008	25.3573	21.0953	0	38.5334	4.71505	0	0	0.227684	0.184934	0.0429704	0.0196548	0.24764	0.168911	0.0197859	0.0279815	0.0342474	0.0484332	15.7325	6.2579	0.0374429	0.0529522	0.671335	0.0842125	0.804916	0.230941	0.0283199	0.0400504	0.0359161	0.0507931	2.89491	3.09842	1.9006	0.215488	0.0545954	0.0772095	2.98289	4.21844	0	0	0	0	0.751502	0.320642	31.5202
29-B12	17.6707	0	0.0414339	0	15.0294	0	9.43573	0	50.333	0	0.037743	0	0.0860271	0	0.0108955	0	0.123767	0	0.154768	0	0.146737	0	16.3593	0	0	0	0.946138	0	0.366461	0	0	0	0	0	1.82822	0	1.74418	0	0.10265	0	0.163897	0	0	0	0	0	0.541372	0	38.7649
31-E9	15.0628	0	0.076217	0	17.4643	0	29.2866	0	64.367	0	0	0	0.176819	0	0.0822586	0	0.449937	0	0.101646	0	0.490159	0	24.4477	0	0.29197	0	2.70923	0	0.741962	0	0.145511	0	0.149334	0	1.73592	0	1.48342	0	1.24173	0	5.92443	0	0	0	4.55832	0	1.70638	0	18.1502
32-A8	13.2143	0	0.0774707	0	21.6168	0	26.445	0	63.9913	0	0	0	0.143852	0	0.0832326	0	0.505718	0	0.0752776	0	0.615875	0	26.4711	0	0.274765	0	2.3101	0	0.714092	0	0.124392	0	0.14269	0	1.13795	0	1.09071	0	1.57079	0	6.08331	0	0	0	4.20361	0	1.67335	0	17.6601
52K-D7	No Data	0	No Data	0	No Data	0	No Data	0	84.5	0	0	0	0.497803	0	0.16307	0	0.445167	0	0	0	0.251533	0	16.9051	0	0.888952	0	0.779563	0	0.823074	0	0.310882	0	0	0	3.50251	0	1.94622	0	0.854216	0	4.19589	0	0	0	12.134	0	0.654493	0	10.3499
53E-A9	18.6441	0	0.0485593	0	19.5694	0	21.6639	0	70.1593	0	0	0	0	0	0.83172	0	0.262348	0	0	0	0.116584	0	13.8336	0	0	0	0.95167	0	0.394872	0	0	0	0.0788169	0	1.28041	0	0.165712	0	0.18605	0	0.736037	0	0	0	0	0	1.01637	0	60.738
56F-E6	44.0945	0	0.0279528	0	9.84862	0	ND	0	104.034	0	0	0	0.227051	0	0.0864632	0	0.739678	0	0	0	0.0792824	0	19.3646	0	0	0	1.45244	0	0.321304	0	0	0	0	0	2.04516	0	0.771128	0	0.302229	0	0	0	0	0	5.21833	0	0.666573	0	38.3169
71F-E8	14.0078	0	0.0861642	0	22.8397	0	26.9616	0	67.4233	0	0	0	0.160515	0	0.0807575	0	0.437886	0	0.0899104	0	0.550056	0	26.2539	0	0.186018	0	2.47624	0	0.769299	0	0.136917	0	0.141814	0	1.53448	0	1.08229	0	1.3804	0	6.02742	0	0	0	3.35681	0	1.74919	0	21.0716
[truncated: 57 more columns]
